# Supplementary material for: The Impacts of Female Access during Rearing on the Reproductive Behavior and Physiology of Pekin Drakes, and Flock Fertility
Source: Animals (Basel). 2022 Oct 29;12(21):2979. doi: 10.3390/ani12212979 (PMC9657275; doi:10.3390/ani12212979)
Supplement: Supplementary file 1 [file animals-12-02979-s001.zip]

Archive with 1 entries (1 files):
- animals-1975641-SI.pdf
